# Supplementary material for: Interactions of Fe, Mn, Zn, and Cd in Soil–Rice Systems: Implications for Reducing Cd Accumulation in Rice
Source: Toxics. 2025 Jul 28;13(8):633. doi: 10.3390/toxics13080633 (PMC12390429; doi:10.3390/toxics13080633)
Supplement: Supplementary file 1 [file toxics-13-00633-s001.zip]

Archive with 1 entries (1 files):
- toxics-3721035-supplementary.pdf
